# Supplementary material for: Fabrication of a Fish-Bone-Inspired Inorganic–Organic Composite Membrane
Source: Polymers (Basel). 2023 Oct 23;15(20):4190. doi: 10.3390/polym15204190 (PMC10611054; doi:10.3390/polym15204190)
Supplement: Supplementary file 1 [file polymers-15-04190-s001.zip]

Archive with 1 entries (1 files):
- polymers-2640191-supplementary.pdf
